# Supplementary material for: Alpha-Tocopherol, a Powerful Molecule, Leads to the Formation of Oxylipins in Polyunsaturated Oils Differently to the Temperature Increase: A Detailed Study by Proton Nuclear Magnetic Resonance of Walnut Oil Oxidation
Source: Antioxidants (Basel). 2022 Mar 22;11(4):604. doi: 10.3390/antiox11040604 (PMC9031923; doi:10.3390/antiox11040604)
Supplement: Supplementary file 1 [file antioxidants-11-00604-s001.zip]

Archive with 1 entries (1 files):
- antioxidants-1597340-supplementary.pdf
